# Supplementary material for: Genome-Wide Association Mapping for Stripe Rust Resistance in Pakistani Spring Wheat Genotypes
Source: Plants (Basel). 2020 Aug 19;9(9):1056. doi: 10.3390/plants9091056 (PMC7570266; doi:10.3390/plants9091056)
Supplement: Supplementary file 1 [file plants-09-01056-s001.zip]

Archive with 6 entries (5 files):
- plants-818336-xml01/
- plants-818336-xml01/plants-818336-Supplementary Figures S1,S2, S3, S4.docx
- plants-818336-xml01/Supplementary Table S1.xlsx
- plants-818336-xml01/Supplementary Table S2.xlsx
- plants-818336-xml01/Supplementary Table S3.xlsx
- plants-818336-xml01/Supplementary Table S4.xlsx
