# Supplementary material for: Genome-Wide Association Mapping for Stripe Rust Resistance in Pakistani Spring Wheat Genotypes
Source: Plants (Basel). 2020 Aug 19;9(9):1056. doi: 10.3390/plants9091056 (PMC7570266; doi:10.3390/plants9091056)
Supplement: Supplementary file 1 [file plants-09-01056-s001.zip › plants-818336-xml01/Supplementary Table S1.xlsx]

## Sheet: Sheet1
Genome Wide Association Mapping for Stripe Rust Resistance in Pakistani Spring Wheat Genotypes
Madiha Habib1, Faisal Saeed Awan1*, Bushra Sadia1 and Muhammad Anjum Zia2
1Centre of Agricultural Biochemistry and Biotechnology (CABB), University of Agriculture, Faisalabad, Pakistan.
2Department of Biochemistry, University of Agriculture, Faisalabad, Pakistan.
Supplemantary Table S1
Table S1: Stripe rust Infectious type (IT) recording scale
Infections type (IT)	Responsea	Sign and Symptoms for infection types
0	R	Plant leaf showed no sign and symptoms of disease
1	R	No sporulation, Plant leaf had some necrotic and chlorotic marks
2	R	No sporulation, Plant leaf had necrotic and chlorotic marks or stripes
3	R	Trace sporulation, Plant leaf had necrotic and chlorotic marks or stripes
4	MR	Light sporulation, Plant leaf had necrotic and chlorotic marks or stripes
5	MR	Intermediate sporulation, Plant leaf had necrotic and chlorotic marks or stripes
6	MR	Moderate sporulation, Plant leaf had necrotic and chlorotic marks or stripes
7	S	Abundunct sporulation, Plant leaf had necrotic and chlorotic marks or stripes
8	S	Abundant sporulation, Plant leaf had chlorosis behind the sporulating area
9	S	Abundant sporulation, Plant leaf had Necrosis or chlorosis
a R: Resistant MR: Moderatory resistant S: Susceptible
