# Supplementary material for: Genome-Wide Association Mapping for Stripe Rust Resistance in Pakistani Spring Wheat Genotypes
Source: Plants (Basel). 2020 Aug 19;9(9):1056. doi: 10.3390/plants9091056 (PMC7570266; doi:10.3390/plants9091056)
Supplement: Supplementary file 1 [file plants-09-01056-s001.zip › plants-818336-xml01/Supplementary Table S3.xlsx]

## Sheet: Sheet1
Genome Wide Association Mapping for Stripe Rust Resistance in Pakistani Spring Wheat Genotypes
Madiha Habib1, Faisal Saeed Awan1*, Bushra Sadia1 and Muhammad Anjum Zia2
1Centre of Agricultural Biochemistry and Biotechnology (CABB), University of Agriculture, Faisalabad, Pakistan.
2Department of Biochemistry, University of Agriculture, Faisalabad, Pakistan.
Supplementary Table S3
Table S3: Virulence and Avirulence formula for Pakistan stripe rust races
PST races (Pakistan)	Virulence/avirulence formula on Yr genes*
PK07-4	1,2,3,5,6,7,8,11,14,15,16,27,20 / 4,9,10,12,13, 18,19
PK07-12	1,2,3,5,6,7,8,11,12,13,14,15,16,17,18,20 / 4,9,10,19
PK08-2	1,2,3,5,6,7,8,9,11,12,13,14,15,16,17,18,20 / 4,10,19
*1 = AvSYrANIL (YrA), 2 = AvSYr1NIL (Yr1), 3 = Siete Cerros T66 (Yr2), 4 = AvSYr5NIL (Yr5), 5 = AvSYr6NIL (Yr6), 6 = AvSYr7NIL (Yr7), 7 = AvSYr8NIL (Yr8), 8 = AvSYr9NIL (Yr9), 9 = AvSYr10NIL (Yr10), 10 = AvSYr15NIL (Yr15), 11 = AvSYr17NIL (Yr17), 12 = AvSYr24NIL (Yr24), 13 = TP981 (Yr25), 14 = AvSYrUknNIL (YrUkn), 15 = AvSYr27NIL (Yr27), 16 = AvSYr28NIL (Yr28), 17 = AvSYr31NIL (Yr31), 18 = AvSYr3…
