# Supplementary material for: Genome-Wide Association Mapping for Stripe Rust Resistance in Pakistani Spring Wheat Genotypes
Source: Plants (Basel). 2020 Aug 19;9(9):1056. doi: 10.3390/plants9091056 (PMC7570266; doi:10.3390/plants9091056)
Supplement: Supplementary file 1 [file plants-09-01056-s001.zip › plants-818336-xml01/Supplementary Table S4.xlsx]

## Sheet: Sheet1
Genome Wide Association Mapping for Stripe Rust Resistance in Pakistani Spring Wheat Genotypes
Madiha Habib1, Faisal Saeed Awan1*, Bushra Sadia1 and Muhammad Anjum Zia2
1Centre of Agricultural Biochemistry and Biotechnology (CABB), University of Agriculture, Faisalabad, Pakistan.
2Department of Biochemistry, University of Agriculture, Faisalabad, Pakistan.
Supplementary Table S4
Table S4: ΔK value based on LnP(K) for 465 wheat genotypes.
K	Reps	Mean LnP(K)	Stdev LnP(K)	Ln'(K)	|Ln''(K)|	Delta K
1	5	-36898.8	0.424264	—	—	—
2	5	-35882.3	2.72892	1016.48	99.66	36.52
3	5	-34965.5	3.96358	916.82	263.38	66.45
4	5	-34312.1	7.9242	653.44	101.86	12.8543
5	5	-33760.5	22.0753	551.58	184.78	8.37046
6	5	-33393.7	127.553	366.8	17.94	0.140647
7	5	-33008.9	145.149	384.74	871.72	6.00571
8	5	-33495.9	1435.04	-486.98	841.88	0.586658
9	5	-34824.8	3995.21	-1328.86	3945.3	0.987508
10	5	-40098.9	17204.2	-5274.16	—	—
